# Supplementary material for: RNAi-mediated down-regulation of the expression of OsFAD2-1: effect on lipid accumulation and expression of lipid biosynthetic genes in the rice grain
Source: BMC Plant Biol. 2016 Aug 31;16:189. doi: 10.1186/s12870-016-0881-6 (PMC5007732; doi:10.1186/s12870-016-0881-6)
Supplement: Additional file 1: — Amounts and fatty acid profiles of various lipids in Fad2 silenced rice. (XLSX 31 kb) [file 12870_2016_881_MOESM1_ESM.xlsx]

## Sheet: Sheet1
	Amounts and fatty acid profiles of various lipid pools in Fad2 silenced rice																	8 (con)		4 (silenced)
																	TFA	2.45097	0.188187	2.70991	0.173785
																	TAG	1.83942	0.131232	2.07404	0.104323
														mg/100 mg rice flour			PL	0.20975	0.0098387	0.228643	0.00261442
	Sample	C14:0	C16:0	C16:1	C18:0	C18:1	C18:1d11	C18:2	C18:3n3	C20:0	C20:1d11	C22:0	C24:0	% oil/ wt			FFA	0.0667981	0.00368223	0.0773112	0.00531814
	Total fatty acids																PC	0.062186		0.0750049
	4A.1	0.396025	19.0612	0.307975	2.9944	54.1526	1.02784	18.0832	1.41448	0.78064	0.560427	0.381829	0.839412	2.90757			LPC	0.0259694		0.0247714
	4A.2	0.396522	18.9767	0.306688	2.98486	54.3815	1.03872	17.9419	1.41829	0.778044	0.554347	0.379598	0.842726	2.78532			PE	0.0203325		0.0193345
	4A.3	0.402027	19.1118	0.30843	3.01285	54.1299	1.02659	18.0118	1.42566	0.778411	0.549558	0.385739	0.857217	2.84857
	4A-avrg	0.398191	19.0499	0.307698	2.99737	54.2214	1.03105	18.0123	1.41948	0.779032	0.554777	0.382389	0.846452	2.84715
	4B	0.42957	19.8584	0.287107	2.90368	53.2701	1.02877	18.5742	1.27054	0.720104	0.547238	0.347636	0.762619	2.76807
	4C	0.37566	19.9758	0.289254	2.87144	53.0775	1.0357	18.6831	1.323	0.689654	0.545241	0.350438	0.783178	2.5145
	4- Avrg	0.401141	19.6281	0.294686	2.92416	53.523	1.03184	18.4232	1.33767	0.729596	0.549086	0.360154	0.797416	2.70991
	stdev	0.0270758	0.504121	0.0113193	0.0654186	0.612416	0.00353149	0.359991	0.0755465	0.0454387	0.00502938	0.0193067	0.0436921	0.173785
	8A.1	0.870724	22.7494	0.251454	2.72308	29.9711	1.00495	38.5903	1.62389	0.634899	0.366184	0.365574	0.848408	2.65978
	8A.2	0.872641	22.8379	0.249289	2.74058	29.6857	1.00777	38.7758	1.62529	0.633855	0.364715	0.364104	0.842277	2.54535
	8A.3	0.878998	22.8232	0.247025	2.74196	29.8347	1.00357	38.6843	1.60062	0.63649	0.36464	0.357087	0.827421	2.55862
	8A-avrg	0.874121	22.8035	0.249256	2.73521	29.8305	1.00543	38.6835	1.6166	0.635081	0.36518	0.362255	0.839368	2.58792
	8C	0.89969	23.0444	0.252371	2.62246	30.0102	0.995881	38.4458	1.51275	0.605673	0.421877	0.348475	0.840468	2.5286
	8B.2	0.993103	23.6004	0.233398	2.59982	28.7908	0.974877	39.2205	1.46894	0.57772	0.379921	0.349524	0.811054	2.23639
	4- Avrg	0.922305	23.1494	0.245008	2.65249	29.5438	0.992063	38.7832	1.53276	0.606158	0.388993	0.353418	0.830297	2.45097
	stdev	0.0626319	0.408685	0.010175	0.0725187	0.658324	0.0156312	0.396879	0.0758362	0.0286835	0.0294173	0.00767117	0.0166739	0.188187
	Triacylglycerols
	4A-TG	0.26238	15.9413	0.360097	2.68036	56.952	1.07628	19.0968	1.51768	0.835573	0.628961	0.250341	0.39823	2.19329
	4B-TG	0.266294	16.485	0.326982	2.55481	56.0878	1.08747	19.8103	1.35452	0.781935	0.637332	0.232562	0.374991	2.02916
	4C-TG	0.237868	16.4712	0.340019	2.47902	55.5692	1.11846	20.3587	1.42264	0.764704	0.650527	0.22464	0.363028	1.99966
	4- Avrg	0.255514	16.2992	0.342366	2.5714	56.203	1.09407	19.7553	1.43161	0.794071	0.63894	0.235848	0.378749	2.07404
	stdev	0.0154065	0.310017	0.0166817	0.101688	0.698578	0.0218538	0.632755	0.0819483	0.0369599	0.0108723	0.0131615	0.0178994	0.104323
	8A-TG	0.448876	18.3546	0.289233	2.50931	33.9717	1.0441	39.9341	1.74128	0.708517	0.421851	0.221634	0.354809	1.957
	8B-TG	0.450461	18.3352	0.272032	2.42183	33.461	1.00892	40.7761	1.61671	0.665782	0.416203	0.216493	0.359377	1.69785
	8C-TG	0.462626	18.5858	0.293173	2.40836	33.9766	1.03626	39.9151	1.64099	0.673739	0.428168	0.21925	0.360016	1.86342
	4- Avrg	0.453988	18.4252	0.284813	2.4465	33.8031	1.02976	40.2084	1.66633	0.682679	0.422074	0.219126	0.358067	1.83942
	stdev	0.00752259	0.139407	0.0112425	0.0548115	0.296291	0.018469	0.491693	0.066037	0.0227268	0.00598542	0.00257274	0.00283996	0.131232
	Sample	C14:0	C16:0	C16:1	C18:0	C18:1	C18:1d11	C18:2	C18:3n3	C20:0	C20:1d11	C22:0	C24:0	% oil/ wt
	Polar lipid pool
	4A-PL	1.23567	24.3036	0.280963	2.01076	45.4381	1.14778	19.6893	1.5558	0.279425	0.207552	0.961411	2.88967	0.231253
	4B-PL	1.35877	25.7837	0.274308	2.1571	43.4954	1.1421	19.5377	1.44419	0.28468	0.208992	1.09228	3.22078	0.228651
	4C-PL	1.12356	25.3729	0.261317	2.17887	42.7359	1.20067	20.6399	1.49431	0.254924	0.184509	1.16555	3.38761	0.226024
	4- Avrg	1.23933	25.1534	0.272196	2.11557	43.8898	1.16352	19.9556	1.4981	0.27301	0.200351	1.07308	3.16602	0.228643
	stdev	0.117648	0.764062	0.00999159	0.0914222	1.39359	0.0323012	0.597411	0.0559049	0.0158819	0.0137383	0.103415	0.253446	0.00261442
	8A-PL	2.34194	25.6232	0.246206	1.652	25.2357	1.12442	36.13	1.73504	0.255211	0.146339	1.40184	4.10812	0.220276
	8B-PL	2.619	27.5226	0.238137	1.80221	23.2724	1.06042	36.8453	1.34182	0.253941	0.138746	1.26426	3.64106	0.200786
	8C-PL	2.5255	27.0496	0.252243	1.81079	23.9154	1.07937	36.8269	1.50788	0.247957	0.133486	1.19155	3.45926	0.208189
	4- Avrg	2.49548	26.7318	0.245528	1.755	24.1412	1.08807	36.6008	1.52825	0.252369	0.139524	1.28588	3.73615	0.20975
	stdev	0.140948	0.988803	0.00707702	0.0893025	1.00088	0.0328752	0.407766	0.197402	0.00387381	0.00646145	0.106799	0.334718	0.0098387
	Free fatty acids
	4A-FA	0.986879	22.2312	0.282606	3.98047	44.8004	0.77905	21.3338	2.49431	0.386073	0.134021	0.562417	2.02871	0.0750999
	4B-FA	0.934107	22.8	0.263376	3.70321	46.426	0.839963	20.2047	2.09912	0.435664	0.184008	0.466176	1.64366	0.0833782
	4C-FA	0.804709	21.5229	0.28425	3.69908	44.8469	0.822551	22.7998	2.53775	0.34596	0.144555	0.500761	1.6908	0.0734554
	4- Avrg	0.908565	22.1847	0.276744	3.79425	45.3578	0.813855	21.4461	2.37706	0.389232	0.154195	0.509784	1.78773	0.0773112
	stdev	0.0937326	0.639839	0.0116062	0.161281	0.925423	0.031374	1.30122	0.241679	0.0449354	0.0263507	0.0487508	0.210026	0.00531814
	8A-FA	1.58661	18.1519	0.273789	3.04427	11.5502	0.552408	59.4946	2.50056	0.284892	0.090995	0.525827	1.94387	0.0626056
	8B-FA	1.60908	18.5598	0.248904	2.94054	12.1094	0.556031	58.7643	2.57965	0.260544	0.0826961	0.495313	1.79366	0.0682809
	8C-FA	1.61773	19.3077	0.198852	2.98518	11.8352	0.570132	58.3958	2.52881	0.254779	0	0.482501	1.82329	0.0695077
	4- Avrg	1.60447	18.6732	0.240515	2.98999	11.8316	0.559524	58.8849	2.53634	0.266738	0.057897	0.501214	1.85361	0.0667981
	stdev	0.0160606	0.586171	0.038166	0.0520324	0.279624	0.00936433	0.559249	0.0400778	0.0159831	0.0503117	0.0222574	0.0795613	0.00368223
	Phosphatidylcholine (PC), Phosphatidylethanolamine (PE), lyso-phosphatidylcholine (LPC)
	Sample	C14:0	C16:0	C16:1	C18:0	C18:1	C18:1d11	C18:2	C18:3n3	C20:0	C20:1d11	C22:0	C24:0	% oil/ wt
	4A-PE	1.1557	24.055	0.345186	1.87861	41.7535	1.25975	26.1953	1.14385	0.272086	0.185892	0.42549	1.32959	0.0193345
	4A-PC	0.644783	17.8427	0.312974	1.44368	55.397	1.35245	20.4366	1.19626	0.190505	0.241282	0.263535	0.678288	0.0750049
	4A-LPC	2.904	44.3567	0.230209	4.52625	32.8231	0.703668	11.0768	0.862662	0.14328	0.10663	0.564857	1.70183	0.0247714
	8A-PE	1.56205	25.7635	0.305246	2.17734	25.4006	1.25542	40.2661	1.30899	0.228476	0.123822	0.423348	1.18516	0.0203325
	8A-PC	1.0505	20.9916	0.28683	1.48425	38.7965	1.43815	33.1677	1.42641	0.179752	0.187292	0.283144	0.707875	0.062186
	8A-LPC	6.33546	42.3563	0.276782	2.66882	8.40989	0.650339	36.7292	0.975204	0	0	0.366182	1.23182	0.0259694
