# Supplementary material for: RNAi-mediated down-regulation of the expression of OsFAD2-1: effect on lipid accumulation and expression of lipid biosynthetic genes in the rice grain
Source: BMC Plant Biol. 2016 Aug 31;16:189. doi: 10.1186/s12870-016-0881-6 (PMC5007732; doi:10.1186/s12870-016-0881-6)
Supplement: Additional file 2: — List of unigenes involved in Fatty acid biosynthesis and catabolism. (XLSX 12 kb) [file 12870_2016_881_MOESM2_ESM.xlsx]

## Sheet: Unigenes
				List of unigenes involved in Fatty acid biosynthesis and catabolism
Gene name	Gene abbreviation	Gene Annotation	Feature ID
Acetyl-coA carboxylase	ACC2	acetyl-CoA carboxylase, putative, expressed	LOC_Os05g22940
Acetyl-coA carboxylase	ACC1	acetyl-CoA carboxylase, putative, expressed	LOC_Os10g21910
Acyl-CoA Thioesterase	ACT2	acyl-CoA thioesterase 2, putative, expressed	LOC_Os04g47120
Acyl-CoA Thioesterase	ACT10	acyl-coenzyme A thioesterase 10, mitochondrial precursor, putative, expressed	LOC_Os09g34190
Acyl-CoA oxidase	ACX	acyl-CoA oxidase, putative, expressed	LOC_Os06g23760
Desaturase	SAD1	Stearoyl-ACP desaturase 1 , chloroplast precursor, putative, expressed	LOC_Os01g65830
Desaturase	SAD2	Stearoyl-ACP desaturase 2, chloroplast precursor, putative, expressed	LOC_Os01g69080
Desaturase	FAD2-1	fatty acid desaturase, putative, expressed	LOC_Os02g48560
Desaturase	FAD7	omega-3 fatty acid desaturase, chloroplast precursor, putative, expressed	LOC_Os03g18070
Desaturase	SAD4	Stearoyl-ACP desaturase 4 , chloroplast precursor, putative, expressed	LOC_Os03g30950
Desaturase		acyl-desaturase, chloroplast precursor, putative, expressed	LOC_Os03g53010
Desaturase	SAD5	Stearoyl-ACP desaturase 5, chloroplast precursor, putative, expressed	LOC_Os04g31070
Desaturase		acyl-desaturase, chloroplast precursor, putative, expressed	LOC_Os06g30780
Desaturase		zeta-carotene desaturase, chloroplast/chromoplast precursor, putative, expressed	LOC_Os07g10490
Desaturase	FAD2-3	fatty acid desaturase, putative, expressed	LOC_Os07g23410
Desaturase	FAD2-2	fatty acid desaturase, putative, expressed	LOC_Os07g23430
Desaturase	FAD7	fatty acid desaturase, putative, expressed	LOC_Os07g49310
Desaturase	FAD2-4	fatty acid desaturase, putative, expressed	LOC_Os07g23390
Desaturase	SAD6	Stearoyl-ACP desaturase 6 , chloroplast precursor, putative, expressed	LOC_Os08g09950
Desaturase	SAD7	Stearoyl-ACP desaturase 7, chloroplast precursor, putative, expressed	LOC_Os08g10010
Desaturase	FAD6	fatty acid desaturase, putative, expressed	LOC_Os08g34220
Desaturase		desaturase/cytochrome b5 protein, putative, expressed	LOC_Os09g16920
Desaturase		omega-3 fatty acid desaturase	LOC_Os11g01340
Desaturase		omega-3 fatty acid desaturase	LOC_Os12g01370
Beta-ketoacyl-ACP reductase	EAR1	enoyl-acyl-carrier-protein reductase NADH, chloroplast precursor, expressed	LOC_Os08g23810
Beta-ketoacyl-ACP reductase	EAR2	enoyl-acyl-carrier-protein reductase NADH, chloroplast precursor, expressed	LOC_Os09g10600
Enoyl-CoA hydratase	ECH	enoyl-CoA hydratase/isomerase family protein, putative, expressed	LOC_Os01g47350
Enoyl-CoA hydratase	ECH	enoyl-CoA hydratase/isomerase family protein, putative, expressed	LOC_Os01g54860
Enoyl-CoA hydratase	ECH1	enoyl-CoA hydratase/isomerase family protein, putative, expressed	LOC_Os01g70090
Enoyl-CoA hydratase	ECH	enoyl-CoA hydratase/isomerase family protein, putative, expressed	LOC_Os02g43710
Enoyl-CoA hydratase	ECH	enoyl-CoA hydratase/isomerase family protein, putative, expressed	LOC_Os02g43720
Enoyl-CoA hydratase	ECH	enoyl-CoA hydratase/isomerase family protein, putative, expressed	LOC_Os03g19680
Enoyl-CoA hydratase	ECH	enoyl-CoA hydratase/isomerase family protein, putative, expressed	LOC_Os05g45300
Enoyl-CoA hydratase	ECH	enoyl-CoA hydratase/isomerase family protein, putative, expressed	LOC_Os06g39344
Enoyl-CoA hydratase	ECH	enoyl-CoA hydratase/isomerase family protein, putative, expressed	LOC_Os10g40540
Enoyl-CoA hydratase	ECH	enoyl-CoA hydratase/isomerase family protein, putative, expressed	LOC_Os10g42220
Enoyl-CoA hydratase	ECH	enoyl-CoA hydratase/isomerase family protein, expressed	LOC_Os11g17440
Enoyl-CoA hydratase	ECH	enoyl-CoA hydratase/isomerase family protein, expressed	LOC_Os11g17580
Enoyl-CoA hydratase	ECH	enoyl-CoA hydratase/isomerase family protein, putative, expressed	LOC_Os12g16350
3s-hydroxyacyl-CoA dehydrogenase	HACDH	3-hydroxyacyl-CoA dehydrogenase, putative, expressed	LOC_Os01g24680
3s-hydroxyacyl-CoA dehydrogenase	HACDH	3-hydroxyacyl-CoA dehydrogenase, putative, expressed	LOC_Os02g17390
3s-hydroxyacyl-CoA dehydrogenase	HACDH	3-hydroxyacyl-CoA dehydrogenase, putative, expressed	LOC_Os05g06300
3s-hydroxyacyl-CoA dehydrogenase	HACDH	3-hydroxyacyl-CoA dehydrogenase, putative, expressed	LOC_Os05g29880
Beta-ketoacyl-ACP synthase	KAS	3-ketoacyl-CoA synthase, putative, expressed	LOC_Os01g34560
Beta-ketoacyl-ACP synthase	KAS	3-ketoacyl-CoA synthase, putative, expressed	LOC_Os02g11070
Beta-ketoacyl-ACP synthase	KAS	3-ketoacyl-CoA synthase, putative, expressed	LOC_Os02g49920
Beta-ketoacyl-ACP synthase	KAS	3-ketoacyl-CoA synthase, putative, expressed	LOC_Os02g56860
Beta-ketoacyl-ACP synthase	KAS	3-ketoacyl-CoA synthase, putative, expressed	LOC_Os03g06700
Beta-ketoacyl-ACP synthase	KAS	3-ketoacyl-CoA synthase, putative, expressed	LOC_Os03g06705
Beta-ketoacyl-ACP synthase	KAS	3-ketoacyl-CoA synthase, putative, expressed	LOC_Os03g08360
Beta-ketoacyl-ACP synthase	KAS	3-ketoacyl-CoA synthase, putative, expressed	LOC_Os03g12030
Beta-ketoacyl-ACP synthase	KAS	3-ketoacyl-CoA synthase, putative, expressed	LOC_Os03g13630
Beta-ketoacyl-ACP synthase	KAS	3-ketoacyl-CoA synthase, putative, expressed	LOC_Os03g14170
Beta-ketoacyl-ACP synthase	KAS	3-ketoacyl-CoA synthase, putative, expressed	LOC_Os03g26530
Beta-ketoacyl-ACP synthase	KAS	3-ketoacyl-CoA synthase, putative, expressed	LOC_Os03g26620
Beta-ketoacyl-ACP synthase	KAS	3-ketoacyl-CoA synthase, putative, expressed	LOC_Os04g02640
Beta-ketoacyl-ACP synthase	KAS	3-ketoacyl-CoA synthase, putative, expressed	LOC_Os05g49290
Beta-ketoacyl-ACP synthase	KAS	3-ketoacyl-CoA synthase, putative, expressed	LOC_Os05g49900
Beta-ketoacyl-ACP synthase	KAS	3-ketoacyl-CoA synthase, putative, expressed	LOC_Os06g14810
Beta-ketoacyl-ACP synthase	KAS	3-ketoacyl-CoA synthase, putative, expressed	LOC_Os06g15020
Beta-ketoacyl-ACP synthase	KAS	3-ketoacyl-CoA synthase, putative, expressed	LOC_Os06g15170
Beta-ketoacyl-ACP synthase	KAS	3-ketoacyl-CoA synthase, putative, expressed	LOC_Os06g15250
Beta-ketoacyl-ACP synthase	KAS	3-ketoacyl-CoA synthase, putative, expressed	LOC_Os06g39750
Beta-ketoacyl-ACP synthase	KAS	3-ketoacyl-CoA synthase, putative, expressed	LOC_Os07g15190
Beta-ketoacyl-ACP synthase	KAS	3-ketoacyl-CoA synthase, putative, expressed	LOC_Os09g19650
Beta-ketoacyl-ACP synthase	KAS	3-ketoacyl-CoA synthase, putative, expressed	LOC_Os09g34930
Beta-ketoacyl-ACP synthase	KAS	3-ketoacyl-CoA synthase, putative, expressed	LOC_Os10g07010
Beta-ketoacyl-ACP synthase	KAS	3-ketoacyl-CoA synthase, putative, expressed	LOC_Os10g28060
Beta-ketoacyl-ACP synthase	KAS	3-ketoacyl-CoA synthase, putative, expressed	LOC_Os10g33370
Beta-ketoacyl-ACP synthase	KAS	3-ketoacyl-CoA synthase, putative, expressed	LOC_Os11g37900
Beta-ketoacyl-ACP synthase	KAS	3-ketoacyl-CoA synthase, putative, expressed	LOC_Os04g36800
Ketoacyl-CoA Thiolase	KAT	3-ketoacyl-CoA thiolase, peroxisomal precursor, putative, expressed	LOC_Os02g57260
Ketoacyl-CoA Thiolase	KAT2	3-ketoacyl-CoA thiolase, peroxisomal precursor, putative, expressed	LOC_Os10g31950
Long-chain acyl-CoA synthetase	LACS	acyl-CoA synthetase protein, putative, expressed	LOC_Os05g25310
Long-chain acyl-CoA synthetase	LACS6	acyl-CoA synthetase protein, putative, expressed	LOC_Os11g04980
Long-chain acyl-CoA synthetase	LACS4	Long-chain-fatty-acid-CoA ligase 4, putative, expressed	LOC_Os11g06880
Long-chain acyl-CoA synthetase	LACS	acyl-CoA synthetase protein, putative, expressed	LOC_Os12g04990
Long-chain acyl-CoA synthetase	LACS9	acyl-CoA synthetase protein, putative, expressed	LOC_Os12g07110
Malonyl-CoA-ACP transacylase	MCMT	malonyl CoA-acyl carrier protein transacylase, mitochondrial precursor, putative, expressed	LOC_Os03g18590
acyl-ACPthioesterase		acyl-protein thioesterase, putative, expressed	LOC_Os01g07960
acyl-ACPthioesterase		thioesterase family protein, putative, expressed	LOC_Os01g12910
acyl-ACPthioesterase		thioesterase family protein, putative, expressed	LOC_Os01g12920
acyl-ACPthioesterase		acyl-ACP thioesterase, putative, expressed	LOC_Os01g31760
acyl-ACPthioesterase		OsPOP2 - Putative Prolyl Oligopeptidase homologue, expressed	LOC_Os01g42690
acyl-ACPthioesterase		thioesterase family protein, putative, expressed	LOC_Os01g65950
acyl-ACPthioesterase		thioesterase family protein, putative, expressed	LOC_Os02g32200
acyl-ACPthioesterase		myristoyl-acyl carrier protein thioesterase, chloroplast precursor, putative, expressed	LOC_Os02g43090
acyl-ACPthioesterase		palmitoyl-protein thioesterase 1 precursor, putative, expressed	LOC_Os03g01150
acyl-ACPthioesterase		thioesterase family protein, putative, expressed	LOC_Os03g48480
acyl-ACPthioesterase		acyl-protein thioesterase, putative, expressed	LOC_Os04g09540
acyl-ACPthioesterase		thioesterase family protein, putative, expressed	LOC_Os04g35590
acyl-ACPthioesterase		acyl-CoA thioesterase 2, putative, expressed	LOC_Os04g47120
acyl-ACPthioesterase		acyl-protein thioesterase, putative, expressed	LOC_Os04g57370
acyl-ACPthioesterase		acyl-protein thioesterase, putative, expressed	LOC_Os04g57380
acyl-ACPthioesterase		acyl-protein thioesterase, putative, expressed	LOC_Os04g57390
acyl-ACPthioesterase		acyl-protein thioesterase, putative, expressed	LOC_Os05g51050
acyl-ACPthioesterase	FATB	myristoyl-acyl carrier protein thioesterase, chloroplast precursor, putative, expressed	LOC_Os06g05130
acyl-ACPthioesterase		myristoyl-acyl carrier protein thioesterase, chloroplast precursor, putative, expressed	LOC_Os06g39520
acyl-ACPthioesterase		thioesterase family protein, putative, expressed	LOC_Os07g27870
acyl-ACPthioesterase		thioesterase family protein, putative, expressed	LOC_Os07g27960
acyl-ACPthioesterase	FATA	acyl-ACP thioesterase, putative, expressed	LOC_Os09g32760
acyl-ACPthioesterase		acyl-coenzyme A thioesterase 10, mitochondrial precursor, putative, expressed	LOC_Os09g34190
acyl-ACPthioesterase		palmitoyl-protein thioesterase 1 precursor, putative, expressed	LOC_Os10g41340
acyl-ACPthioesterase		myristoyl-acyl carrier protein thioesterase, chloroplast precursor, putative, expressed	LOC_Os11g43820
