# Supplementary material for: RNAi-mediated down-regulation of the expression of OsFAD2-1: effect on lipid accumulation and expression of lipid biosynthetic genes in the rice grain
Source: BMC Plant Biol. 2016 Aug 31;16:189. doi: 10.1186/s12870-016-0881-6 (PMC5007732; doi:10.1186/s12870-016-0881-6)
Supplement: Additional file 3: — List of unigenes involved in TAG acid biosynthesis and catabolism. (XLSX 14 kb) [file 12870_2016_881_MOESM3_ESM.xlsx]

## Sheet: Unigenes
						List of unigenes involved in TAG acid biosynthesis and catabolism
Gene name	Gene abbreviation	Gene Annotation	Feature ID
Caleosin		caleosin related protein, putative, expressed	LOC_Os02g50150
Caleosin		caleosin related protein, putative, expressed	LOC_Os02g50140
Caleosin		caleosin related protein, putative, expressed	LOC_Os02g50174
Caleosin		caleosin related protein, putative, expressed	LOC_Os03g12230
Caleosin	Clo 1	caleosin related protein, putative, expressed	LOC_Os04g43170
Caleosin	Clo 2	caleosin related protein, putative, expressed	LOC_Os04g43200
Caleosin		caleosin related protein, putative, expressed	LOC_Os06g14324
Caleosin		caleosin related protein, putative, expressed	LOC_Os06g14350
Caleosin		caleosin related protein, putative, expressed	LOC_Os06g14370
Diacylglycerol O-acyltransferase	DGAT1a	diacylglycerol O-acyltransferase, putative, expressed	LOC_Os02g48350
Diacylglycerol O-acyltransferase	DGAT1b	diacylglycerol O-acyltransferase, putative, expressed	LOC_Os06g36800
Diacylglycerol O-acyltransferase	DGAT2	diacylglycerol O-acyltransferase, putative, expressed	LOC_Os06g22080
Glycerol kinase (GK)	GK	diacylglycerol kinase, putative, expressed	LOC_Os01g57350
Glycerol kinase (GK)	GK	diacylglycerol kinase, putative, expressed	LOC_Os01g57420
Glycerol kinase (GK)	GK	diacylglycerol kinase, putative, expressed	LOC_Os02g54650
Glycerol kinase (GK)	GK	diacylglycerol kinase, putative, expressed	LOC_Os03g03400
Glycerol kinase (GK)	GK	diacylglycerol kinase, putative, expressed	LOC_Os03g31180
Glycerol kinase (GK)	GK	diacylglycerol kinase, putative, expressed	LOC_Os04g45800
Glycerol kinase (GK)	GK	diacylglycerol kinase, putative, expressed	LOC_Os04g54200
Glycerol kinase (GK)	GK	diacylglycerol kinase, putative, expressed	LOC_Os07g37580
Glycerol kinase (GK)	GK	diacylglycerol kinase, putative, expressed	LOC_Os08g05650
Glycerol kinase (GK)	GK	diacylglycerol kinase, putative, expressed	LOC_Os08g08110
Glycerol kinase (GK)	GK	diacylglycerol kinase, putative, expressed	LOC_Os08g15090
Glycerol kinase (GK)	GK	diacylglycerol kinase, putative, expressed	LOC_Os10g37280
Glycerol kinase (GK)	GK	diacylglycerol kinase, putative, expressed	LOC_Os12g12260
Glycerol kinase (GK)	GK	diacylglycerol kinase, putative, expressed	LOC_Os12g38780
Glycerol 3-phosphate O-acyltransferase	GPAT	glycerol-3-phosphate acyltransferase, putative, expressed	LOC_Os01g14900
Glycerol 3-phosphate O-acyltransferase	GPAT	glycerol-3-phosphate acyltransferase, putative, expressed	LOC_Os01g19390
Glycerol 3-phosphate O-acyltransferase	GPAT	glycerol-3-phosphate acyltransferase, putative, expressed	LOC_Os01g22560
Glycerol 3-phosphate O-acyltransferase	GPAT	glycerol-3-phosphate acyltransferase, putative, expressed	LOC_Os01g22570
Glycerol 3-phosphate O-acyltransferase	GPAT	glycerol-3-phosphate acyltransferase, putative, expressed	LOC_Os01g26000
Glycerol 3-phosphate O-acyltransferase	GPAT1	glycerol-3-phosphate acyltransferase 1, putative, expressed	LOC_Os01g44069
Glycerol 3-phosphate O-acyltransferase	GPAT2	glycerol-3-phosphate acyltransferase 2, putative, expressed	LOC_Os01g63580
Glycerol 3-phosphate O-acyltransferase	GPAT	glycerol-3-phosphate acyltransferase, putative, expressed	LOC_Os02g02340
Glycerol 3-phosphate O-acyltransferase	GPAT	glycerol-3-phosphate acyltransferase, putative, expressed	LOC_Os03g07060
Glycerol 3-phosphate O-acyltransferase	GPAT	glycerol-3-phosphate acyltransferase, putative, expressed	LOC_Os03g52570
Glycerol 3-phosphate O-acyltransferase	GPAT	glycerol-3-phosphate acyltransferase, putative, expressed	LOC_Os03g61720
Glycerol 3-phosphate O-acyltransferase	GPAT	glycerol-3-phosphate acyltransferase, putative, expressed	LOC_Os05g20100
Glycerol 3-phosphate O-acyltransferase	GPAT	glycerol-3-phosphate acyltransferase, putative, expressed	LOC_Os05g37600
Glycerol 3-phosphate O-acyltransferase	GPAT	glycerol-3-phosphate acyltransferase, putative, expressed	LOC_Os05g38350
Glycerol 3-phosphate O-acyltransferase	GPAT	glycerol-3-phosphate acyltransferase, putative, expressed	LOC_Os10g27330
Glycerol 3-phosphate O-acyltransferase	GPAT	glycerol-3-phosphate acyltransferase, putative, expressed	LOC_Os10g41070
Glycerol 3-phosphate O-acyltransferase	GPAT	glycerol-3-phosphate acyltransferase, putative, expressed	LOC_Os11g45400
Glycerol 3-phosphate O-acyltransferase	GPAT	glycerol-3-phosphate acyltransferase, putative, expressed	LOC_Os12g37600
Lipase		phospholipase D, putative, expressed	LOC_Os01g07760
Lipase		lipase/lipooxygenase, PLAT/LH2, putative, expressed	LOC_Os01g07780
Lipase		monoglyceride lipase, putative, expressed	LOC_Os01g10250
Lipase		GDSL-like Lipase/Acylhydrolase family protein, expressed	LOC_Os01g11760
Lipase		GDSL-like Lipase/Acylhydrolase family protein, expressed	LOC_Os01g11790
Lipase		triacylglycerol lipase, putative, expressed	LOC_Os01g14080
Lipase		triacylglycerol lipase, putative, expressed	LOC_Os01g15000
Lipase		triacylglycerol lipase, putative, expressed	LOC_Os01g20840
Lipase		phospholipase D. Active site motif family protein, expressed	LOC_Os01g20860
Lipase		monoglyceride lipase, putative, expressed	LOC_Os01g21560
Lipase		carboxylic ester hydrolase/ lipase, putative, expressed	LOC_Os01g33784
Lipase		triacylglycerol lipase, putative, expressed	LOC_Os01g43140
Lipase		lipase 1, putative	LOC_Os01g46090
Lipase		triacylglycerol lipase, putative, expressed	LOC_Os01g46240
Lipase		lipase-like protein, putative, expressed	LOC_Os01g46250
Lipase		triacylglycerol lipase, putative, expressed	LOC_Os01g46290
Lipase		triacylglycerol lipase, putative, expressed	LOC_Os01g46370
Lipase		triacylglycerol lipase, putative, expressed	LOC_Os01g47610
Lipase		monoglyceride lipase, putative, expressed	LOC_Os01g49380
Lipase		esterase/lipase/thioesterase, putative, expressed	LOC_Os01g49510
Lipase		triacylglycerol lipase, putative, expressed	LOC_Os01g51360
Lipase		triacylglycerol lipase, putative, expressed	LOC_Os01g52180
Lipase		patatin-like phospholipase family protein, expressed	LOC_Os01g55650
Lipase		monoglyceride lipase, putative, expressed	LOC_Os01g62010
Lipase		triacylglycerol lipase, putative, expressed	LOC_Os01g67420
Lipase		triacylglycerol lipase, putative, expressed	LOC_Os01g67430
Lipase		triacylglycerol lipase, putative, expressed	LOC_Os01g67450
Lipase		lipase precursor, putative, expressed	LOC_Os01g71010
Lipase		triacylglycerol lipase, putative	LOC_Os01g73740
Lipase		esterase/lipase/thioesterase family active site protein, putative, expressed	LOC_Os02g03720
Lipase		esterase/lipase/thioesterase, putative, expressed	LOC_Os02g09770
Lipase		triacylglycerol lipase, putative, expressed	LOC_Os02g18480
Lipase		lipase/hydrolase, putative, expressed	LOC_Os02g18954
Lipase		triacylglycerol lipase, putative, expressed	LOC_Os02g28040
Lipase		esterase/lipase/thioesterase, putative	LOC_Os02g31200
Lipase		triacylglycerol lipase, putative, expressed	LOC_Os02g42170
Lipase		triacylglycerol lipase like protein, putative, expressed	LOC_Os02g43700
Lipase		GSDL-motif lipase, putative, expressed	LOC_Os02g44860
Lipase		GDSL-like Lipase/Acylhydrolase family protein, expressed	LOC_Os02g50000
Lipase		triacylglycerol lipase, putative, expressed	LOC_Os02g52830
Lipase		triacylglycerol lipase, putative, expressed	LOC_Os02g54010
Lipase		esterase/lipase/thioesterase, putative, expressed	LOC_Os02g55330
Lipase		phospholipase A2, putative, expressed	LOC_Os02g58500
Lipase		phospholipase D beta 1, putative, expressed	LOC_Os03g02740
Lipase		phosphoinositide-specific phospholipase C, putative	LOC_Os03g18000
Lipase		phosphoinositide-specific phospholipase C, putative, expressed	LOC_Os03g18010
Lipase		triacylglycerol Lipase, putative, expressed	LOC_Os03g22670
Lipase		lipase 2, putative	LOC_Os03g25000
Lipase		phospholipase D alpha 1, putative, expressed	LOC_Os03g27370
Lipase		phospholipase C, putative, expressed	LOC_Os03g30130
Lipase		phospholipase A2, putative, expressed	LOC_Os03g50030
Lipase		lipase family protein	LOC_Os03g50410
Lipase		monoglyceride lipase, putative, expressed	LOC_Os03g51010
Lipase		triacylglycerol lipase, putative, expressed	LOC_Os03g61540
Lipase		phospholipase D gamma 3, putative, expressed	LOC_Os03g62410
Lipase		gastric triacylglycerol lipase precursor, putative	LOC_Os04g21160
Lipase		phospholipase C, putative, expressed	LOC_Os04g35100
Lipase		lipase family protein, expressed	LOC_Os04g41200
Lipase		triacylglycerol lipase, putative, expressed	LOC_Os04g43030
Lipase		triacylglycerol lipase, putative, expressed	LOC_Os04g56240
Lipase		phospholipase C, putative, expressed	LOC_Os05g03610
Lipase		lipase, putative, expressed	LOC_Os05g06140
Lipase		phospholipase D alpha 1 precursor, putative, expressed	LOC_Os05g07880
Lipase		lipase/lipooxygenase, PLAT/LH2, putative, expressed	LOC_Os05g07890
Lipase		esterase/lipase/thioesterase family protein, putative, expressed	LOC_Os05g12330
Lipase		phospholipase D p1, putative, expressed	LOC_Os05g29050
Lipase		monoglyceride lipase, putative, expressed	LOC_Os05g29974
Lipase		lipase precursor, putative, expressed	LOC_Os05g30900
Lipase		triacylglycerol lipase, putative, expressed	LOC_Os05g32380
Lipase		lipase, putative, expressed	LOC_Os05g33820
Lipase		GDSL-motif lipase/hydrolase-like protein, putative	LOC_Os05g43110
Lipase		GDSL-like Lipase/Acylhydrolase family protein, expressed	LOC_Os05g49830
Lipase		triacylglycerol lipase, putative, expressed	LOC_Os05g49840
Lipase		triacylglycerol lipase, putative, expressed	LOC_Os06g10850
Lipase		triacylglycerol lipase, putative, expressed	LOC_Os06g40170
Lipase		phospholipase D alpha 2, putative, expressed	LOC_Os06g40180
Lipase		phospholipase D alpha 2, putative, expressed	LOC_Os06g40190
Lipase		phospholipase D alpha 2, putative, expressed	LOC_Os06g42730
Lipase		esterase/lipase/thioesterase, putative, expressed	LOC_Os06g42860
Lipase		gastric triacylglycerol lipase precursor, putative, expressed	LOC_Os06g44060
Lipase		patatin-like phospholipase family protein, expressed	LOC_Os06g46350
Lipase		phospholipase D beta 1, putative, expressed	LOC_Os07g15680
Lipase		triacylglycerol lipase, putative	LOC_Os07g28250
Lipase		patatin-like phospholipase family protein, expressed	LOC_Os07g33670
Lipase		triacylglycerol lipase, putative	LOC_Os07g34400
Lipase		triacylglycerol lipase, putative	LOC_Os07g34420
Lipase		triacylglycerol lipase, putative	LOC_Os07g34440
Lipase		monoglyceride lipase, putative, expressed	LOC_Os07g37840
Lipase		triacylglycerol lipase, putative, expressed	LOC_Os07g39810
Lipase		lipase precursor, putative, expressed	LOC_Os07g47250
Lipase		phosphoinositide-specific phospholipase C, putative, expressed	LOC_Os07g49330
Lipase		triacylglycerol lipase like protein, putative, expressed	LOC_Os08g04800
Lipase		esterase/lipase/thioesterase, putative, expressed	LOC_Os08g06420
Lipase		phospholipase D alpha 1, putative, expressed	LOC_Os08g31060
Lipase		esterase/lipase/thioesterase, putative, expressed	LOC_Os08g38092
Lipase		gastric triacylglycerol lipase precursor, putative, expressed	LOC_Os08g41780
Lipase		gastric triacylglycerol lipase precursor, putative, expressed	LOC_Os09g01590
Lipase		monoglyceride lipase, putative, expressed	LOC_Os09g23150
Lipase		phospholipase D alpha 1, putative, expressed	LOC_Os09g25390
Lipase		phospholipase A2, group IVB isoform 6, putative, expressed	LOC_Os09g31050
Lipase		phospholipase A1, putative, expressed	LOC_Os09g33820
Lipase		phospholipase D delta, putative, expressed	LOC_Os09g37100
Lipase		triacylglycerol lipase, putative, expressed	LOC_Os09g39790
Lipase		phospholipase D beta 1, putative, expressed	LOC_Os10g38060
Lipase		triacylglycerol lipase like protein, putative	LOC_Os10g41270
Lipase		monoglyceride lipase, putative, expressed	LOC_Os11g01040
Lipase		acyltransferase/ carboxylic ester hydrolase/ lipase, putative, expressed	LOC_Os11g03520
Lipase		triacylglycerol lipase, putative, expressed	LOC_Os11g19290
Lipase		triacylglycerol lipase, putative, expressed	LOC_Os11g19340
Lipase		phospholipase A2, putative, expressed	LOC_Os11g34440
Lipase		lipase precursor, putative, expressed	LOC_Os11g43510
Lipase		triacylglycerol lipase, putative	LOC_Os11g43760
Lipase		monoglyceride lipase, putative	LOC_Os12g01030
Lipase		phospholipase, putative, expressed	LOC_Os12g16180
Lipase		lipase/hydrolase, putative, expressed	LOC_Os12g17570
Lipase		esterase/lipase/thioesterase, putative, expressed	LOC_Os12g18860
Lipase		triacylglycerol lipase, putative, expressed	LOC_Os12g36770
Lipase		phospholipase C, putative, expressed	LOC_Os12g37560
Lipase		phospholipase/Carboxylesterase family protein, expressed	LOC_Os12g37630
Lipase		GDSL-motif lipase/hydrolase-like protein, putative, expressed	LOC_Os12g37910
Lipase		patatin-like phospholipase family protein, expressed	LOC_Os12g41720
Lipase		triacylglycerol lipase, putative	LOC_Os12g41970
Lipase		triacylglycerol lipase, putative	LOC_Os12g41980
Lipase		triacylglycerol lipase, putative	LOC_Os12g42010
1-Acyl-sn- glycerol-3-phosphate O-acyltransferase (LPAAT)		1-acyl-sn-glycerol-3-phosphate acyltransferase theta, putative, expressed	LOC_Os02g24340
1-Acyl-sn- glycerol-3-phosphate O-acyltransferase (LPAAT)		1-acyl-sn-glycerol-3-phosphate acyltransferase theta, putative, expressed	LOC_Os01g57360
Oleosin	OLE 18	oleosin, putative, expressed	LOC_Os03g49190
Oleosin		oleosin, putative, expressed	LOC_Os04g32070
Oleosin		oleosin, putative, expressed	LOC_Os04g32080
Oleosin	OLE16	oleosin, putative, expressed	LOC_Os04g46200
Oleosin	OLE5	oleosin, putative, expressed	LOC_Os05g50110
Oleosin	OLE3	oleosin, putative, expressed	LOC_Os06g27910
Oleosin	OLE4	oleosin, putative, expressed	LOC_Os09g15520
Phospholipid:diacylglycerol acyltransferase	PDAT	lecithin cholesterol acyltransferase, putative	LOC_Os01g71800
Phospholipid:diacylglycerol acyltransferase	PDAT	lecithin cholesterol acyltransferase, putative	LOC_Os02g56910
Phospholipid:diacylglycerol acyltransferase	PDAT	lecithin:cholesterol acyltransferase, putative, expressed	LOC_Os02g37654
Phospholipid:diacylglycerol acyltransferase	PDAT	lecithin:cholesterol acyltransferase, putative, expressed	LOC_Os02g37750
Phospholipid:diacylglycerol acyltransferase	PDAT	lecithin:cholesterol acyltransferase, putative, expressed	LOC_Os03g13030
Phospholipid:diacylglycerol acyltransferase	PDAT	lecithin:cholesterol acyltransferase, putative, expressed	LOC_Os09g33820
Phospholipid:diacylglycerol acyltransferase	PDAT	lecithin:cholesterol acyltransferase, putative, expressed	LOC_Os10g08026
Phospholipid:diacylglycerol acyltransferase	PDAT1	lecithin:cholesterol acyltransferase, putative, expressed	LOC_Os09g27210
Phosphotidylcholine:diacylglycerol cholinephosphotransferase	PDCT	expressed protein	LOC_Os06g40500
Putative phosphatidic acid phosphatase	PAP1	phosphatidic acid phosphatase-related, putative, expressed	LOC_Os01g63060
Putative phosphatidic acid phosphatase	PAP2	phosphatidic acid phosphatase-related, putative, expressed	LOC_Os05g21180
Putative phosphatidic acid phosphatase	PAP3	phosphatidic acid phosphatase-related, putative, expressed	LOC_Os05g37910
Steroleosin		steroleosin, putative, expressed	LOC_Os02g30690
Steroleosin		dehydrogenase/reductase, putative, expressed	LOC_Os04g32070
Steroleosin		11-beta-hydroxysteroid dehydrogenase, putative, expressed	LOC_Os04g32080
Steroleosin		steroleosin, putative, expressed	LOC_Os02g30690
Transcription factor	LEC1	Leafy cotyledon1	LOC_Os02g49410
Transcription factor	OsLFL1	O. sativa LEC2 and FUSCA3 Like 1	LOC_Os01g51610
Transcription factor	ABI3	Abscisic acid-insensitive	LOC_Os01g68370
Transcription factor	WRI1	Wrinkled 1	LOC_Os11g03540
