# Supplementary material for: RNAi-mediated down-regulation of the expression of OsFAD2-1: effect on lipid accumulation and expression of lipid biosynthetic genes in the rice grain
Source: BMC Plant Biol. 2016 Aug 31;16:189. doi: 10.1186/s12870-016-0881-6 (PMC5007732; doi:10.1186/s12870-016-0881-6)
Supplement: Additional file 5: — Gene expression (RPKM) values of affected genes in Lipid biosynthesis pathway. (XLSX 44 kb) [file 12870_2016_881_MOESM5_ESM.xlsx]

## Sheet: Sheet1
								Genes affected in Fatty acid biosynthesis and catabolism
Feature ID	Weighted proportions fold change	P-value	RPKM (WT1)	RPKM (WT2)	RPKM (WT3)	Means(WT)	RPKM(RNAi1)	RPKM(RNAi2)	RPKM(RNAi3)	Means(RNAi)	Gene abbreviation	DAA	RNAi/WT mean	RNAi/WT log2 fold change
LOC_Os09g32760	-1.1	0.54	29.89	42.3	32.71	34.97	35.47	36.7	24.87	32.35	FATA	10	0.925079	-0.112352
LOC_Os09g32760	-1.62	0.04	15.17	16.34	22	17.84	7.07	13.57	7.84	9.49	FATA	15	0.531951	-0.910636
LOC_Os09g32760	-1.28	0.22	17.76	22.72	17.01	19.16	14.37	16.27	15.47	15.37	FATA	20	0.802192	-0.31798
LOC_Os01g69080	-1.04	0.76	114.46	115.81	145.35	125.21	127.96	149.21	89.62	122.26	SAD2	10	0.97644	-0.0343973
LOC_Os01g69080	-1.57	0.02	51.49	71.67	88.25	70.47	27.09	56.03	34.02	39.04	SAD2	15	0.553995	-0.852056
LOC_Os01g69080	-1.35	0.01	99.9	82.04	80.47	87.47	59.63	56.63	81.77	66.01	SAD2	20	0.754659	-0.406104
LOC_Os04g31070	-1.31	0.2	70.88	72.1	109.36	84.11	69.4	76.92	49.42	65.25	SAD5	10	0.77577	-0.366299
LOC_Os04g31070	-1.88	2.17E-4	41.63	44.56	38.27	41.49	12.37	24.22	20.73	19.11	SAD5	15	0.460593	-1.11844
LOC_Os04g31070	-1.01	0.92	36.55	31.71	30.21	32.82	31.43	32.17	35.76	33.12	SAD5	20	1.00914	0.0131274
LOC_Os05g25310	-1.3	0.13	40.25	32.82	33.54	35.54	28.6	36.13	18.19	27.64	LACS	10	0.777715	-0.362686
LOC_Os05g25310	-1.45	0.04	19.91	18.11	29.17	22.4	11.25	18.35	10.1	13.24	LACS	15	0.591071	-0.758596
LOC_Os05g25310	-1.37	0.23	23.95	18.62	10.5	17.69	13.75	10.43	15.16	13.12	LACS	20	0.741662	-0.431166
LOC_Os01g70090	-1.11	0.56	25.2	22.95	19.05	22.4	22.99	22.89	15.32	20.4	ECH1	10	0.910714	-0.13493
LOC_Os01g70090	-1.64	0.03	18.26	16.32	19.26	17.95	8.05	13.19	7.05	9.43	ECH1	15	0.525348	-0.928654
LOC_Os01g70090	1.06	0.79	15.66	9.03	14.47	13.06	15.73	13.24	14.53	14.5	ECH1	20	1.11026	0.150898
LOC_Os02g48560	-2.1	2.02E-3	296.6	371.57	482.81	383.66	188.21	210.85	158.01	185.69	FAD2	10	0.483996	-1.04693
LOC_Os02g48560	-2.05	9.15E-6	134.18	133.69	160.53	142.8	34.8	89.31	59.16	61.09	FAD2	15	0.427801	-1.22499
LOC_Os02g48560	-1.77	0.04	89.67	87.96	128.16	101.93	54.63	55.79	70.9	60.44	FAD2	20	0.592956	-0.754003
							Genes affected in TAG acid biosynthesis and catabolism
Feature ID	Weighted proportions fold change	P-value	RPKM (WT1)	RPKM (WT2)	RPKM (WT3)	Means(WT)	RPKM(RNAi1)	RPKM(RNAi2)	RPKM(RNAi3)	Means(RNAi)	Gene abbreviation	DAA
LOC_Os06g22080	-1.31	0.45	51.7	19.92	21.82	31.15	26.17	27.29	17.65	23.7	DGAT2	10	0.760835	-0.394345
LOC_Os06g22080	-1.71	7.73E-3	25.97	38.03	45.09	36.37	12.48	25.95	16.99	18.47	DGAT2	15	0.507836	-0.977565
LOC_Os06g22080	-1.16	0.28	45.59	34.62	33.29	37.83	38.45	29.92	32.46	33.61	DGAT2	20	0.888448	-0.17064
LOC_Os02g50174	1.52	0.27	62.24	41.11	27.04	43.46	60.49	109.79	33.36	67.88	Caleosin	10	1.5619	0.643298
LOC_Os02g50174	-1.33	0.04	55.02	70.92	92.81	72.92	38.06	60.01	43.35	47.14	Caleosin	15	0.646462	-0.629363
LOC_Os02g50174	-1.97	5.02E-3	122.76	109.12	56.37	96.08	62.25	39.86	45.46	49.19	Caleosin	20	0.511969	-0.965871
LOC_Os03g12230	-1.14	0.42	111.47	72.49	68.1	84.02	76.75	81.91	63.09	73.92	Caleosin	10	0.879791	-0.184768
LOC_Os03g12230	-1.58	6.60E-3	95.35	88.53	108.89	97.59	31.94	67.8	61.14	53.63	Caleosin	15	0.549544	-0.863693
LOC_Os03g12230	-1.27	0.5	53.1	65.17	49.21	55.83	29.92	24.02	81.38	45.11	Caleosin	20	0.807989	-0.307593
LOC_Os04g32080	-1.36	0.42	195.32	87.63	62.73	115.23	83.6	105.9	62.99	84.16	STEROLEOSIN	10	0.730365	-0.45331
LOC_Os04g32080	-1.36	0.03	170.83	231.1	298.03	233.32	130.15	197.45	117.38	148.33	STEROLEOSIN	15	0.635736	-0.6535
LOC_Os06g22080	-1.16	0.28	45.59	34.62	33.29	37.83	38.45	29.92	32.46	33.61	STEROLEOSIN	20	0.888448	-0.17064
LOC_Os02g49410	-1.23	0.42	275.43	131.95	145.74	184.37	160.36	183.05	107.35	150.25	LEC1	10	0.814937	-0.295239
LOC_Os02g49410	-1.66	3.91E-3	114.09	140.21	190.38	148.22	58.66	116.18	59.47	78.1	LEC1	15	0.526919	-0.924346
LOC_Os02g49410	-1.44	0.12	177.91	159.5	188.49	175.3	95.62	83.43	195.44	124.83	LEC1	20	0.712094	-0.489861

## Sheet: Sheet2
	WT	RNAi	RNAi/WT mean	RNAi/WT log2 fold change
FATA	34.97	32.35	0.925079	-0.112352
SAD2	125.21	122.26	0.97644	-0.0343973
SAD5	84.11	65.25	0.77577	-0.366299
LACS	35.54	27.64	0.777715	-0.362686
ECH1	22.4	20.4	0.910714	-0.13493
FAD2	383.66	185.69	0.483996	-1.04693
	WT	RNAi
FATA	17.84	9.49	0.531951	-0.910636
SAD2	70.47	39.04	0.553995	-0.852056
SAD5	41.49	19.11	0.460593	-1.11844
LACS	22.4	13.24	0.591071	-0.758596
ECH1	17.95	9.43	0.525348	-0.928654
FAD2	142.8	61.09	0.427801	-1.22499
	WT	RNAi
FATA	19.16	15.37	0.802192	-0.31798
SAD2	87.47	66.01	0.754659	-0.406104
SAD5	32.82	33.12	1.00914	0.0131274
LACS	17.69	13.12	0.741662	-0.431166
ECH1	13.06	14.5	1.11026	0.150898
FAD2	101.93	60.44	0.592956	-0.754003

## Sheet: Sheet3
	WT	RNAi	RNAi/WT mean	RNAi/WT log2 fold change
DGAT2	31.15	23.7	0.760835	-0.394345
LOC_Os02g50174	43.46	67.88	1.5619	0.643298
LOC_Os03g12230	84.02	73.92	0.879791	-0.184768
LOC_Os04g32080	115.23	84.16	0.730365	-0.45331
LEC1	184.37	150.25	0.814937	-0.295239
	WT	RNAi
DGAT2	36.37	18.47	0.507836	-0.977565
LOC_Os02g50174	72.92	47.14	0.646462	-0.629363
LOC_Os03g12230	97.59	53.63	0.549544	-0.863693
LOC_Os04g32080	233.32	148.33	0.635736	-0.6535
LEC1	148.22	78.1	0.526919	-0.924346
	WT	RNAi
DGAT2	37.83	33.61	0.888448	-0.17064
LOC_Os02g50174	96.08	49.19	0.511969	-0.965871
LOC_Os03g12230	55.83	45.11	0.807989	-0.307593
LOC_Os04g32080	37.83	33.61	0.888448	-0.17064
LEC1	175.3	124.83	0.712094	-0.489861
